# Supplementary material for: Integrative pan-cancer analysis reveals AARS2 as a lactylation-associated biomarker and therapeutic target in colon adenocarcinoma
Source: Front Immunol. 2026 Feb 27;17:1732811. doi: 10.3389/fimmu.2026.1732811 (PMC12982081; doi:10.3389/fimmu.2026.1732811)
Supplement: Supplementary file 4 [file Table1.xlsx]

## Sheet: Sheet1
lactylation-related genes
AARS1
CREBBP
KAT5
EP300
AARS2
HDAC3
TP53
MRE11
NBN
H3C1
H4C14
HDAC2
H4C3
H4C1
H4C16
H4C5
H4C11
H4C6
H4C8
H4C9
H4C2
H4C4
H4C12
H4C13
H4C15
H3-3A
H2AZ1
H2BC21
H3-3B
H3C12
H2BC5
H2BC3
H3C13
H3C2
H2BC14
H3C3
H2BC11
H2BC15
H3C4
H3C6
H2BC1
H2BC12
H2BC13
H2BC4
H2BC9
H3C10
H3C11
H3C14
H3C7
H3C8
H2BC17
H2BC10
H2BC12L
H2BC18
H2BC6
H2BC26
H3C15
H2BC7
H2BC8
ATM
KAT2A
DCBLD1
CGAS
MECP2
ACSF2
CERNA3
YY1
MLH1
MYH6
CALML5
LUC7L2
TEAD1
RAD50
TFEB
GPM6A
YTHDF2
YTHDF1
RUBCNL
NREP
FASN
AXIN1
SOX9
MPC1
NCOA4
TRA-TGC7-1
PIK3C3
NMNAT1
APOC2
ULK1
NR4A3
HMGB1
PDHA1
RUNX2
SHMT2
METTL3
GCKR
SP100
FIS1
SLC16A4
ALKBH3
YAP1
STK11
LRP1
ARF1
NAT10
CCNE2
LDHA
RARG
GPR37
TRAP1
KCNK1
NR6A1
OSBP2
UNC119B
CYTOR
SIRT1
SIRT3
KPNA4
H2AC20
H2AC6
H2AC11
H2AC4
H2AC25
H2AC1
H2AC12
H2AC13
H2AC16
H2AC14
H2AC17
H2AC18
H2AC21
H2AC8
H2AC15
H2AC7
H2AC19
H2BC20P
H2BC19P
HDAC1
PAX6
IDH3B
CENPA
BDNF-AS
KRAS
F2
PCSK9
MIF
ALDOB
CRYAB
FOXP3
SLC4A4
AKR1B10
ATXN7
SST
CEACAM6
CNMD
MIR133B
MIR125A
MIR208B
SOD2-OT1
MAPK6P4
